# Supplementary material for: Miniature Inverted-Repeat Transposable Elements (MITEs) in the Two Lepidopteran Genomes of Helicoverpa armigera and Helicoverpa zea
Source: Insects. 2022 Mar 23;13(4):313. doi: 10.3390/insects13040313 (PMC9033116; doi:10.3390/insects13040313)
Supplement: Supplementary file 1 [file insects-13-00313-s001.zip]

Archive with 2 entries (2 files):
- Figures S1-S4.pdf
- Tables S1-S3.xlsx
