# Supplementary material for: Miniature Inverted-Repeat Transposable Elements (MITEs) in the Two Lepidopteran Genomes of Helicoverpa armigera and Helicoverpa zea
Source: Insects. 2022 Mar 23;13(4):313. doi: 10.3390/insects13040313 (PMC9033116; doi:10.3390/insects13040313)
Supplement: Supplementary file 1 [file insects-13-00313-s001.zip › Tables S1-S3.xlsx]

## Sheet: Table S1
Table S1. Defensome gene identification in H. zea genome by similarity with H. armigera
Gene name	Gene ID	Gene length (bp)	Gene position in H. armigera	Gene position in H. zea	E.value	Identity	Query cover
cytochrome P450 6a2-like	LOC110370036	4239	NW_018395407.1:c1697182-1692944	KZ118241.1 (33259-37481)	0.0	95.656	100
cytochrome P450 18a1-like	LOC110375691	3268	NW_018395492.1:255201-258468	KZ117072.1 (266123-269374)	0.0	96.671	99
cytochrome P450 6B2-like	LOC110374557	1693	NW_018395392.1:3207405-3209097	KZ118142.1 (49055-50682)	0.0	95.159	96
cytochrome P450 6B5-like	LOC110371737	1782	NW_018395423.1:315926-317707	KZ118274.1 (208482-210254)	0.0	90.599	99
cytochrome P450 6B5-like (CYP6AE16)	LOC110371744	2103	NW_018395423.1:307566-309668	KZ118274.1 (208361..210427)	0.0	92.861	99
cytochrome P450 6B6-like	LOC110384314	2323	NW_018395401.1 (1757418..1759740)	KZ118305.1 (164104..165970)	0.0	93.626	80
cytochrome P450 6B6-like (CYP6AB10)	LOC110370104	2279	NW_018395408.1 (2327873..2330151)	KZ118614.1 (467..2750)	0.0	93.336	100
cytochrome P450 6B6-like	LOC110380419	2022	NW_018395686.1:c125234-123213	KZ116933.1( 31642-33654)	0.0	93.540	100
cytochrome P450 6B6-like	LOC110377241	2216	NW_018395533.1:c43325-41110	KZ116664.1 (23050-25145)	0.0	97.057	94
probable cytochrome P450 6a13	LOC110382837	1627	NW_018395969.1:1816-3442	KZ117118.1 (75310-76894)	0.0	95.280	98
probable cytochrome P450 49a1	LOC110371258	4346	NW_018395418.1:c1536496-1532151	KZ118226.1 (121671..125709)	0.0	95.635	93
glutathione S-transferase 1-1-like	LOC110375101	1649	NW_018395481.1:544278-545926	KZ118325.1 (179619..181263)	0.0	93.690	99
Glutathione S-transferase 1-like	LOC110377912	2052	NW_018395557.1:c469736-467685	KZ118361.1 (92878..94940)	0.0	96.999	100
Glutathione S-transferase 1-like	LOC110377156	720	NW_018395530.1:443546-444265	KZ117067.1 (45441..46160)	0.0	95.139	100
glutathione S-transferase 1-like	LOC110376311	696	NW_018395507.1:c326061-325366	KZ116813.1 65990-66678	0.0	94.485	99
carboxylesterase 5A-like	LOC110370727	1924	NW_018395413.1:c1153946-1152023	KZ116521.1 (907373..909268)	0.0	96.140	99
venom carboxylesterase-6-like	LOC110374274	5376	NW_018395463.1:887381-892756	KZ118832.1 (66431-70834)	0.0	94.181	81
venom carboxylesterase-6-like	LOC110372020	1647	NW_018395390.1:3628968-3630614	KZ117017.1 (76142..77525)	0.0	88.635	84
esterase B1-like	LOC110374941	2622	NW_018395478.1 (169934..172555)	NFMG01014836.1 (5381..7922)	0.0	93.255	95
ATP binding casette ABCC2		1156		KY701524	0.0	95.860	97

## Sheet: Table S2
Table S2. Mismatch values in MITEs identified in H. armigera
Seq ID	Ungapped length (bp)	Identity (%)	Match	Mismatch
MITE_1	430	95.25	409.575	20.425
MITE_7	429	87.042	373.41	55.5898
MITE_26	429	92.788	398.061	30.9395
MITE_45	428	95.238	407.619	20.3814
MITE_67	426	94.363	401.986	24.0136
MITE_150	423	90	380.7	42.3
MITE_162	421	89.336	376.105	44.8954
MITE_173	420	94.517	396.971	23.0286
MITE_177	419	92.995	389.649	29.351
MITE_188	418	87.379	365.244	52.7558
MITE_191	417	94.444	393.831	23.1685
MITE_296	417	91.325	380.825	36.1747
MITE_344	758	95.6	724.648	33.352
MITE_356	417	83.059	346.356	70.644
MITE_371	417	93.961	391.817	25.1826
MITE_381	415	91.358	379.136	35.8643
MITE_387	414	92.118	381.369	32.6315
MITE_396	414	90.617	375.154	38.8456
MITE_414	411	89.268	366.891	44.1085
MITE_481	410	96.992	397.667	12.3328
MITE_592	408	94.819	386.862	21.1385
MITE_598	408	91.414	372.969	35.0309
MITE_607	405	95.99	388.759	16.2405
MITE_671	401	90.155	361.522	39.4785
MITE_682	398	87.887	349.79	48.2097
MITE_690	396	91.689	363.088	32.9116
MITE_699	395	88.03	347.719	47.2815
MITE_703	394	92.386	364.001	29.9992
MITE_713	392	91.117	357.179	34.8214
MITE_719	391	87.186	340.897	50.1027
MITE_725	391	90.649	354.438	36.5624
MITE_749	389	90.476	351.952	37.0484
MITE_761	386	86.082	332.277	53.7235
MITE_787	386	88.127	340.17	45.8298
MITE_793	385	94.041	362.058	22.9422
MITE_823	385	94.373	363.336	21.6639
MITE_863	380	85.93	326.534	53.466
MITE_868	378	89.628	338.794	39.2062
MITE_923	377	94.133	354.881	22.1186
MITE_929	375	86.719	325.196	49.8038
MITE_934	375	95.977	359.914	15.0863
MITE_945	374	91.361	341.69	32.3099
MITE_964	371	87.047	322.944	48.0556
MITE_969	368	87.234	321.021	46.9789
MITE_974	368	87.24	321.043	46.9568
MITE_977	365	91.444	333.771	31.2294
MITE_990	364	92.715	337.483	26.5174
MITE_995	358	85.095	304.64	53.3599
MITE_1002	356	97.806	348.189	7.81064
MITE_1079	353	92.212	325.508	27.4916
MITE_1164	328	92.029	301.855	26.1449
MITE_1167	324	98.997	320.75	3.24972
MITE_1188	323	90.21	291.378	31.6217
MITE_1211	322	84.424	271.845	50.1547
MITE_1215	318	91.667	291.501	26.4989
MITE_1250	314	94.444	296.554	17.4458
MITE_1272	313	95.973	300.395	12.6045
MITE_1311	309	91.418	282.482	26.5184
MITE_1315	309	91.089	281.465	27.535
MITE_1343	309	91.429	282.516	26.4844
MITE_1356	304	88.07	267.733	36.2672
MITE_1363	302	89.803	271.205	30.7949
MITE_1381	301	92.359	278.001	22.9994
MITE_1385	299	82.993	248.149	50.8509
MITE_1410	298	97.552	290.705	7.29504
MITE_1451	298	94.297	281.005	16.9949
MITE_1461	295	87.762	258.898	36.1021
MITE_1472	294	96.246	282.963	11.0368
MITE_1627	293	91.103	266.932	26.0682
MITE_1631	289	86.266	249.309	39.6913
MITE_1639	288	89.041	256.438	31.5619
MITE_1664	285	97.902	279.021	5.9793
MITE_1667	285	99.642	283.98	1.0203
MITE_1690	279	95.6	266.724	12.276
MITE_1730	277	85.915	237.985	39.0154
MITE_1741	277	96.935	268.51	8.49005
MITE_1768	275	83.273	229.001	45.9992
MITE_1773	274	84	230.16	43.84
MITE_1786	272	93.462	254.217	17.7834
MITE_1793	271	89.394	242.258	28.7423
MITE_1796	268	98.846	264.907	3.09272
MITE_1806	268	97.61	261.595	6.4052
MITE_1813	266	85.878	228.435	37.5645
MITE_1817	266	83.142	221.158	44.8423
MITE_1823	265	80.669	213.773	51.2271
MITE_1827	265	85.714	227.142	37.8579
MITE_1830	263	82.197	216.178	46.8219
MITE_1836	262	87.405	229.001	32.9989
MITE_1843	261	86.923	226.869	34.131
MITE_1851	261	85.551	223.288	37.7119
MITE_1902	260	95.417	248.084	11.9158
MITE_1924	259	91.12	236.001	22.9992
MITE_1931	258	87.983	226.996	31.0039
MITE_1935	255	88.76	226.338	28.662
MITE_1943	253	90.361	228.613	24.3867
MITE_1952	253	96.875	245.094	7.90625
MITE_1960	252	93.061	234.514	17.4863
MITE_1963	251	93.361	234.336	16.6639
MITE_2009	251	96.813	243.001	7.99937
MITE_2013	249	87.452	217.755	31.2445
MITE_2038	249	86.498	215.38	33.62
MITE_2060	247	80.321	198.393	48.6071
MITE_2065	246	95.041	233.801	12.1991
MITE_2086	245	88.618	217.114	27.8859
MITE_2113	244	88.104	214.974	29.0262
MITE_2116	243	94.915	230.643	12.3565
MITE_2137	241	98.565	237.542	3.45835
MITE_2162	240	93.333	223.999	16.0008
MITE_2166	238	96.244	229.061	8.93928
MITE_2177	238	91.597	218.001	19.9991
MITE_2181	237	94.76	224.581	12.4188
MITE_2194	234	98.718	231	2.99988
MITE_2200	234	91.133	213.251	20.7488
MITE_2212	233	87.983	205	27.9996
MITE_2218	232	90.435	209.809	22.1908
MITE_2268	231	95.495	220.593	10.4065
MITE_2271	231	97.156	224.43	6.56964
MITE_2319	230	99.5	228.85	1.15
MITE_2418	228	99.074	225.889	2.11128
MITE_2512	227	95.694	217.225	9.77462
MITE_2526	227	92.708	210.447	16.5528
MITE_2538	224	93.243	208.864	15.1357
MITE_2546	223	96.682	215.601	7.39914
MITE_2551	222	94.419	209.61	12.3898
MITE_2555	222	95.431	211.857	10.1432
MITE_2574	222	93.925	208.513	13.4865
MITE_2597	222	98.565	218.814	3.1857
MITE_2982	221	94.118	208.001	12.9992
MITE_2994	735	86.999	639.443	95.5574
MITE_3035	219	88.128	193	25.9997
MITE_3038	219	96.682	211.734	7.26642
MITE_3048	217	95.735	207.745	9.25505
MITE_3051	217	95.161	206.499	10.5006
MITE_3055	217	85.714	185.999	31.0006
MITE_3058	216	91.364	197.346	18.6538
MITE_3061	216	96.714	208.902	7.09776
MITE_3065	216	90.654	195.813	20.1874
MITE_3068	215	85.644	184.135	30.8654
MITE_3075	214	92.105	197.105	16.8953
MITE_3078	214	94.419	202.057	11.9433
MITE_3087	213	93.717	199.617	13.3828
MITE_3107	213	96.262	205.038	7.96194
MITE_3114	213	94.737	201.79	11.2102
MITE_3131	213	94.811	201.947	11.0526
MITE_3145	213	97.653	208.001	4.99911
MITE_3184	213	91.192	194.239	18.761
MITE_3204	213	95.775	204.001	8.99925
MITE_3208	734	96.585	708.934	25.0661
MITE_3217	212	85.561	181.389	30.6107
MITE_3220	211	96.209	203.001	7.99901
MITE_3243	211	95.735	202.001	8.99915
MITE_3256	209	94.836	198.207	10.7928
MITE_3304	207	84.865	175.671	31.3295
MITE_3308	207	97.312	201.436	5.56416
MITE_3342	207	87.143	180.386	26.614
MITE_3345	206	96.571	198.936	7.06374
MITE_3348	205	91.444	187.46	17.5398
MITE_3351	205	96.429	197.679	7.32055
MITE_3393	205	94.624	193.979	11.0208
MITE_3397	205	86.937	178.221	26.7792
MITE_3400	204	80.105	163.414	40.5858
MITE_3421	204	89.216	182.001	21.9994
MITE_3428	203	93.5	189.805	13.195
MITE_3437	202	94.949	191.797	10.203
MITE_3440	202	95.876	193.67	8.33048
MITE_3478	202	95.408	192.724	9.27584
MITE_3490	201	97.959	196.898	4.10241
MITE_3509	201	98.765	198.518	2.48235
MITE_3587	201	96.517	193.999	7.00083
MITE_3593	200	92.973	185.946	14.054
MITE_3597	200	93.299	186.598	13.402
MITE_3601	200	96.61	193.22	6.78
MITE_3609	200	86.634	173.268	26.732
MITE_3612	200	95.96	191.92	8.08
MITE_3629	198	80.711	159.808	38.1922
MITE_3633	198	98.936	195.893	2.10672
MITE_3637	198	83.523	165.376	32.6245
MITE_3642	198	94.33	186.773	11.2266
MITE_3693	198	90.184	178.564	19.4357
MITE_3696	198	95.082	188.262	9.73764
MITE_3758	197	93.023	183.255	13.7447
MITE_3774	197	96.41	189.928	7.0723
MITE_3811	195	97.396	189.922	5.0778
MITE_3825	195	93.491	182.307	12.6926
MITE_3831	195	97.884	190.874	4.1262
MITE_3978	193	91.011	175.651	17.3488
MITE_3984	193	84.314	162.726	30.274
MITE_3988	193	98.907	190.891	2.10949
MITE_4056	193	90.576	174.812	18.1883
MITE_4062	731	80.587	589.091	141.909
MITE_4066	192	95.767	183.873	8.12736
MITE_4076	192	91.489	175.659	16.3411
MITE_4079	191	93.865	179.282	11.7178
MITE_4082	191	86.935	166.046	24.9541
MITE_4085	190	86.188	163.757	26.2428
MITE_4094	190	88.601	168.342	21.6581
MITE_4097	189	91.005	171.999	17.0006
MITE_4104	189	91.005	171.999	17.0006
MITE_4115	189	93.785	177.254	11.7464
MITE_4118	189	89.444	169.049	19.9508
MITE_4122	189	88.701	167.645	21.3551
MITE_4128	188	89.84	168.899	19.1008
MITE_4131	187	97.093	181.564	5.43609
MITE_4134	187	97.605	182.521	4.47865
MITE_4145	187	94.771	177.222	9.77823
MITE_4149	186	91.304	169.825	16.1746
MITE_4155	186	92.896	172.787	13.2134
MITE_4169	185	95.187	176.096	8.90405
MITE_4178	185	95.531	176.732	8.26765
MITE_4241	185	85.326	157.853	27.1469
MITE_4244	184	85.799	157.87	26.1298
MITE_4254	183	89.071	163	20.0001
MITE_4289	182	87.952	160.073	21.9274
MITE_4296	181	91.061	164.82	16.1796
MITE_4300	177	89.697	158.764	18.2363
MITE_4304	177	88	155.76	21.24
MITE_4328	176	94.904	167.031	8.96896
MITE_4332	790	96.787	764.617	25.3827
MITE_4344	175	96.571	168.999	6.00075
MITE_4351	174	92.262	160.536	13.4641
MITE_4370	174	92.353	160.694	13.3058
MITE_4375	174	86.667	150.801	23.1994
MITE_4378	173	96.053	166.172	6.82831
MITE_4381	173	86.391	149.456	23.5436
MITE_4387	173	95.322	164.907	8.09294
MITE_4391	172	95.349	164	7.99972
MITE_4403	171	88.304	151	20.0002
MITE_4409	171	88.571	151.456	19.5436
MITE_4412	171	97.059	165.971	5.02911
MITE_4425	170	96.988	164.88	5.1204
MITE_4429	170	93.567	159.064	10.9361
MITE_4434	169	98.802	166.975	2.02462
MITE_4437	169	98.561	166.568	2.43191
MITE_4445	169	86.74	146.591	22.4094
MITE_4449	168	91.071	152.999	15.0007
MITE_4456	167	93.168	155.591	11.4094
MITE_4471	167	94.04	157.047	9.9532
MITE_4477	167	98.802	164.999	2.00066
MITE_4481	165	96.97	160	4.9995
MITE_4495	165	95.758	158.001	6.9993
MITE_4500	165	93.939	154.999	10.0007
MITE_4508	164	94.904	155.643	8.35744
MITE_4513	164	84.524	138.619	25.3806
MITE_4529	163	95.625	155.869	7.13125
MITE_4533	163	92.763	151.204	11.7963
MITE_4536	163	96.319	157	6.00003
MITE_4542	163	96.933	158.001	4.99921
MITE_4555	162	93.893	152.107	9.89334
MITE_4560	162	84.81	137.392	24.6078
MITE_4571	162	94.964	153.842	8.15832
MITE_4584	161	96.35	155.123	5.8765
MITE_4598	160	98.039	156.862	3.1376
MITE_4621	160	95.588	152.941	7.0592
MITE_4627	160	96.296	154.074	5.9264
MITE_4631	159	92.029	146.326	12.6739
MITE_4647	159	92.81	147.568	11.4321
MITE_4652	159	94.304	149.943	9.05664
MITE_4655	158	96.875	153.062	4.9375
MITE_4661	157	95.455	149.864	7.13565
MITE_4665	157	92.806	145.705	11.2946
MITE_4668	157	93.431	146.687	10.3133
MITE_4671	157	83.688	131.39	25.6098
MITE_4674	155	98.667	152.934	2.06615
MITE_4677	155	94.839	147	7.99955
MITE_4680	155	89.764	139.134	15.8658
MITE_4683	155	85.625	132.719	22.2812
MITE_4686	155	91.724	142.172	12.8278
MITE_4855	152	98.519	149.749	2.25112
MITE_5133	152	97.794	148.647	3.35312
MITE_5206	152	96.053	146.001	5.99944
MITE_5327	152	85.938	130.626	21.3742
MITE_5334	151	96.479	145.683	5.31671
MITE_5345	149	94.245	140.425	8.57495
MITE_5372	148	85.294	126.235	21.7649
MITE_5384	148	91.216	135	13.0003
MITE_5387	147	90.441	132.948	14.0517
MITE_5399	146	89.744	131.026	14.9738
MITE_5415	145	99.265	143.934	1.06575
MITE_5468	144	91.406	131.625	12.3754
MITE_5475	144	86.466	124.511	19.489
MITE_5478	144	92.857	133.714	10.2859
MITE_5526	144	91.667	132	11.9995
MITE_5531	143	92.424	132.166	10.8337
MITE_5547	143	93.662	133.937	9.06334
MITE_5551	143	89.51	127.999	15.0007
MITE_5555	142	94.783	134.592	7.40814
MITE_5571	142	82.517	117.174	24.8259
MITE_5576	142	97.71	138.748	3.2518
MITE_5579	142	92.308	131.077	10.9226
MITE_5584	141	87.943	124	17.0004
MITE_5587	140	98.507	137.91	2.0902
MITE_5639	140	92.143	129	10.9998
MITE_5653	139	92.308	128.308	10.6919
MITE_5667	139	86.131	119.722	19.2779
MITE_5693	138	95.652	132	6.00024
MITE_5706	138	95.588	131.911	6.08856
MITE_5710	137	88.971	121.89	15.1097
MITE_5716	135	95.489	128.91	6.08985
MITE_5720	135	86.466	116.729	18.2709
MITE_5728	135	97.744	131.954	3.0456
MITE_5741	134	82.482	110.526	23.4741
MITE_5747	134	85.827	115.008	18.9918
MITE_5764	133	96.992	128.999	4.00064
MITE_5777	133	92.105	122.5	10.5003
MITE_5780	133	96.241	128.001	4.99947
MITE_5783	133	96.183	127.923	5.07661
MITE_5794	133	96.947	128.94	4.06049
MITE_5806	132	97.196	128.299	3.70128
MITE_5827	132	91.538	120.83	11.1698
MITE_5840	132	95.455	126.001	5.9994
MITE_5843	131	91.603	120	11.0001
MITE_5847	131	90.756	118.89	12.1096
MITE_5850	131	94.69	124.044	6.9561
MITE_5855	130	91.803	119.344	10.6561
MITE_5863	130	95.312	123.906	6.0944
MITE_5871	130	94.615	122.999	7.0005
MITE_5875	130	95.385	124.001	5.9995
MITE_5879	130	89.147	115.891	14.1089
MITE_5982	127	90.4	114.808	12.192
MITE_6028	126	96.774	121.935	4.06476
MITE_6129	122	91.473	111.597	10.4029
MITE_6248	115	95.918	110.306	4.6943
MITE_6399	108	98	105.84	2.16
MITE_6420	108	97.98	105.818	2.1816
MITE_6648	106	96	101.76	4.24
MITE_6651	106	97	102.82	3.18
MITE_6663	104	95.876	99.711	4.28896
MITE_6830	72	95.833	68.9998	3.00024
MITE_7081	783	84.857	664.43	118.57
MITE_7480	509	92.644	471.558	37.442
MITE_7700	471	94.85	446.743	24.2565
MITE_7847	449	97.892	439.535	9.46492

## Sheet: Table S3
Table S3. Mismatch values in MITEs identified in H. zea
Seq ID	Ungapped length (bp)	Identity (%)	Match	Mismatch
MITE_1	429	92.9729	398.854	30.1463
MITE_4	428	90.3323	386.622	41.3779
MITE_59	427	90.9674	388.431	38.5694
MITE_146	426	84.2506	358.908	67.0925
MITE_167	425	90.6593	385.302	39.6979
MITE_182	423	97.5044	412.444	10.5563
MITE_209	422	86.048	363.123	58.8774
MITE_241	421	89.8271	378.172	42.8279
MITE_257	420	90.7611	381.197	38.8033
MITE_278	419	90.3146	378.418	40.5817
MITE_298	418	92.6809	387.406	30.5938
MITE_312	417	90.0448	375.487	41.5133
MITE_315	416	91.582	380.981	35.0189
MITE_350	415	93.285	387.133	27.8671
MITE_363	415	85.4499	354.617	60.3829
MITE_371	415	88.5616	367.53	47.4695
MITE_389	414	96.6369	400.077	13.9231
MITE_392	414	91.6343	379.366	34.6338
MITE_400	413	88.0495	363.645	49.3554
MITE_410	413	90.7161	374.658	38.3425
MITE_414	413	96.9406	400.365	12.6355
MITE_419	413	84.4615	348.826	64.1741
MITE_427	411	98.8923	406.447	4.55252
MITE_436	410	86.9606	356.538	53.4615
MITE_442	409	89.2325	364.961	44.0391
MITE_464	793	99.487	788.932	4.06809
MITE_468	758	97.1	736.018	21.982
MITE_485	407	91.7773	373.534	33.4662
MITE_497	407	91.8162	373.692	33.3081
MITE_503	406	91.1847	370.21	35.7903
MITE_516	405	95.32	386.046	18.954
MITE_520	405	87.8014	355.596	49.4044
MITE_544	405	86.9	351.945	53.055
MITE_558	405	82.9828	336.08	68.9198
MITE_564	403	97.3521	392.329	10.671
MITE_571	403	86.0265	346.687	56.3131
MITE_574	403	86.9173	350.277	52.7232
MITE_591	402	91.0446	365.999	36.0007
MITE_617	401	89.4841	358.831	42.1687
MITE_631	401	90.0858	361.244	39.7559
MITE_636	400	95.1955	380.782	19.218
MITE_678	400	90.2986	361.194	38.8058
MITE_709	400	93.762	375.048	24.952
MITE_719	400	89.8094	359.238	40.7624
MITE_724	399	90.7154	361.954	37.0456
MITE_729	399	89.7106	357.945	41.0547
MITE_743	398	86.61	344.708	53.2922
MITE_746	398	89.4748	356.11	41.8903
MITE_752	398	88.7908	353.387	44.6126
MITE_757	398	96.467	383.939	14.0613
MITE_760	397	92.0371	365.387	31.6125
MITE_775	397	90.114	357.753	39.2474
MITE_826	396	91.226	361.255	34.745
MITE_866	396	87.4156	346.166	49.8342
MITE_870	396	91.5171	362.408	33.5923
MITE_972	396	87.3471	345.895	50.1055
MITE_978	395	91.4013	361.035	33.9647
MITE_987	395	92.1297	363.912	31.0877
MITE_1073	394	85.7886	338.007	55.9929
MITE_1076	393	89.5343	351.87	41.1301
MITE_1102	393	93.2238	366.37	26.6305
MITE_1118	393	93.2238	366.37	26.6305
MITE_1195	392	89.4908	350.804	41.1961
MITE_1200	390	91.487	356.799	33.2007
MITE_1214	389	95.488	371.448	17.5517
MITE_1231	388	89.2669	346.356	41.6444
MITE_1235	388	88.4997	343.379	44.6213
MITE_1238	387	89.4283	346.088	40.9125
MITE_1243	385	82.785	318.722	66.2777
MITE_1248	385	91.469	352.156	32.8444
MITE_1425	385	91.9597	354.045	30.9553
MITE_1438	385	91.924	353.907	31.0926
MITE_1466	385	91.467	352.148	32.852
MITE_1478	385	88.2566	339.788	45.2121
MITE_1540	384	89.8183	344.902	39.0979
MITE_1548	384	90.963	349.298	34.7021
MITE_1551	384	88.791	340.957	43.0426
MITE_1557	384	90.761	348.522	35.4778
MITE_1560	384	89.628	344.172	39.8285
MITE_1563	384	90.3345	346.884	37.1155
MITE_1572	383	81.8655	313.545	69.4551
MITE_1576	383	93.865	359.503	23.4971
MITE_1615	382	88.122	336.626	45.374
MITE_1619	381	85.9377	327.423	53.5774
MITE_1622	381	89.883	342.454	38.5458
MITE_1627	381	85.788	326.852	54.1477
MITE_1642	379	86.767	328.847	50.1531
MITE_1649	379	81.299	308.123	70.8768
MITE_1652	377	90.7096	341.975	35.0248
MITE_1686	374	83.3498	311.728	62.2717
MITE_1697	373	86.3635	322.136	50.8641
MITE_1700	370	88.767	328.438	41.5621
MITE_1703	370	82.4215	304.96	65.0405
MITE_1706	368	83.446	307.081	60.9187
MITE_1709	368	84.2146	309.91	58.0903
MITE_1713	367	92.5077	339.503	27.4967
MITE_1786	363	98.855	358.844	4.15635
MITE_1796	362	84.237	304.938	57.0621
MITE_1800	362	92.529	334.955	27.045
MITE_1812	361	93.9925	339.313	21.6871
MITE_1815	351	84.8375	297.78	53.2204
MITE_1818	350	92.553	323.935	26.0645
MITE_1821	349	84.9866	296.603	52.3968
MITE_1825	346	95.258	329.593	16.4073
MITE_1843	341	94.8098	323.301	17.6986
MITE_1862	341	98.464	335.762	5.23776
MITE_1868	340	97.3792	331.089	8.91072
MITE_1882	340	93.87	319.158	20.842
MITE_1942	337	88.236	297.355	39.6447
MITE_1946	337	91.7659	309.251	27.7489
MITE_1949	334	91.944	307.093	26.907
MITE_1957	334	93.159	311.151	22.8489
MITE_1981	333	91.4938	304.674	28.3256
MITE_1996	333	85.5828	284.991	48.0093
MITE_2008	330	89.134	294.142	35.8578
MITE_2063	327	88.8612	290.576	36.4239
MITE_2066	325	98.458	319.988	5.0115
MITE_2079	323	84.9868	274.507	48.4926
MITE_2089	322	84.3789	271.7	50.2999
MITE_2094	320	95.431	305.379	14.6208
MITE_2106	316	86.891	274.576	41.4244
MITE_2110	316	83.4334	263.65	52.3505
MITE_2119	316	90.7035	286.623	29.3769
MITE_2122	316	88.457	279.524	36.4759
MITE_2125	747	90.1895	673.716	73.2844
MITE_2135	312	87.0032	271.45	40.55
MITE_2160	311	83.5068	259.706	51.2939
MITE_2165	311	88.8493	276.321	34.6786
MITE_2198	309	87.062	269.022	39.9784
MITE_2222	309	97.044	299.866	9.13404
MITE_2226	308	95.9405	295.497	12.5033
MITE_2230	306	88.254	270.057	35.9428
MITE_2233	305	91.7485	279.833	25.1671
MITE_2251	305	86.241	263.035	41.965
MITE_2262	303	88.356	267.719	35.2813
MITE_2305	303	97.377	295.052	7.94769
MITE_2320	301	99.1895	298.56	2.43961
MITE_2418	300	92.1283	276.385	23.6151
MITE_2433	300	94.9257	284.777	15.2229
MITE_2452	299	94.744	283.285	15.7154
MITE_2460	298	97.0311	289.153	8.84732
MITE_2477	297	95.3508	283.192	13.8081
MITE_2483	295	92.703	273.474	21.5262
MITE_2490	294	90.5179	266.123	27.8774
MITE_2510	293	91.3628	267.693	25.3071
MITE_2514	293	92.0758	269.782	23.2179
MITE_2557	292	99.2396	289.78	2.22037
MITE_2562	292	91.4902	267.151	24.8486
MITE_2567	291	87.7236	255.276	35.7244
MITE_2570	291	90.539	263.468	27.5315
MITE_2574	290	85.002	246.506	43.4942
MITE_2577	290	99.3204	288.029	1.97081
MITE_2584	289	92.376	266.967	22.0334
MITE_2589	288	88.124	253.797	34.2029
MITE_2599	286	83.7525	239.532	46.4678
MITE_2633	286	91.1737	260.757	25.2433
MITE_2646	284	91.8837	260.95	23.0503
MITE_2654	798	99.8466	796.776	1.22443
MITE_2692	283	84.3707	238.769	44.2309
MITE_2695	280	87.633	245.372	34.6276
MITE_2699	282	95.167	268.371	13.6291
MITE_2709	281	93.9526	264.007	16.9932
MITE_2758	280	99.7786	279.38	0.619948
MITE_2772	280	97.2097	272.187	7.81284
MITE_2778	279	89.2932	249.128	29.872
MITE_2783	279	90.0108	251.13	27.8699
MITE_2803	278	89.3454	248.38	29.6198
MITE_2814	275	94.145	258.899	16.1013
MITE_2827	273	88.4646	241.508	31.4916
MITE_2830	272	94.5447	257.161	14.8386
MITE_2860	272	83.2306	226.387	45.6129
MITE_2864	272	83.1848	226.263	45.7375
MITE_2868	271	86.7809	235.176	35.8238
MITE_2910	270	99.6566	269.073	0.92718
MITE_2927	270	86.021	232.257	37.7433
MITE_2930	270	81	218.7	51.3
MITE_2935	268	87.1628	233.596	34.4038
MITE_2942	268	87	233.16	34.84
MITE_2946	268	85.3598	228.764	39.2359
MITE_2949	267	82.241	219.583	47.4165
MITE_2965	265	89.377	236.849	28.151
MITE_3005	265	89.836	238.065	26.9346
MITE_3010	265	82.2848	218.055	46.9453
MITE_3016	264	93.753	247.508	16.4921
MITE_3029	741	97.301	721	19.9996
MITE_3035	263	99.685	262.172	0.82845
MITE_3051	262	99.6929	261.195	0.804654
MITE_3055	262	98.277	257.486	4.51426
MITE_3064	262	93.3972	244.701	17.2993
MITE_3075	262	83.6	219.032	42.968
MITE_3086	261	84.183	219.718	41.2824
MITE_3095	261	92.162	240.543	20.4572
MITE_3102	261	89.492	233.574	27.4259
MITE_3108	261	95.638	249.615	11.3848
MITE_3148	260	94.7276	246.292	13.7082
MITE_3151	260	88.083	229.016	30.9842
MITE_3169	260	96.66	251.316	8.684
MITE_3173	260	98.857	257.028	2.9718
MITE_3199	260	81.841	212.787	47.2134
MITE_3202	259	94.079	243.665	15.3354
MITE_3212	259	80.364	208.143	50.8572
MITE_3218	259	97.3778	252.209	6.7915
MITE_3235	258	89.7533	231.564	26.4365
MITE_3246	257	92.1421	236.805	20.1948
MITE_3250	257	97.4737	250.507	6.49259
MITE_3260	256	86.475	221.376	34.624
MITE_3264	256	92.877	237.765	18.2349
MITE_3268	254	81.565	207.175	46.8249
MITE_3271	254	96.748	245.74	8.26008
MITE_3282	254	99.799	253.489	0.51054
MITE_3291	249	89.3236	222.416	26.5842
MITE_3300	249	99.7979	248.497	0.503229
MITE_3375	245	97.913	239.887	5.11315
MITE_3404	242	96.968	234.663	7.33744
MITE_3407	241	94.743	228.331	12.6694
MITE_3421	241	99.6918	240.257	0.742762
MITE_3428	241	99.6922	240.258	0.741798
MITE_3444	240	88.797	213.113	26.8872
MITE_3447	240	99.6926	239.262	0.73776
MITE_3457	239	99.7378	238.373	0.626658
MITE_3461	239	94.32	225.425	13.5752
MITE_3468	239	99.8012	238.525	0.475132
MITE_3474	238	98.197	233.709	4.29114
MITE_3535	238	89.7107	213.511	24.4885
MITE_3560	238	85.449	203.369	34.6314
MITE_3565	238	93.6396	222.862	15.1378
MITE_3568	238	90.307	214.931	23.0693
MITE_3573	237	99.805	236.538	0.462197
MITE_4033	237	97.625	231.371	5.62875
MITE_4106	235	92.8512	218.2	16.7997
MITE_4129	235	99.6964	234.286	0.71354
MITE_4491	234	99.6387	233.155	0.845442
MITE_4518	234	93.3518	218.443	15.5568
MITE_4521	234	96.1467	224.983	9.01661
MITE_4530	234	85.6377	200.392	33.6078
MITE_4533	234	99.544	232.933	1.06704
MITE_4537	234	90.9985	212.936	21.0636
MITE_4585	232	91.218	211.626	20.3742
MITE_4592	232	85.266	197.817	34.1829
MITE_4602	230	99.255	228.286	1.7135
MITE_4606	230	94.648	217.69	12.3096
MITE_4719	229	91.742	210.089	18.9108
MITE_4739	229	93.2955	213.647	15.3533
MITE_4764	229	94.299	215.945	13.0553
MITE_4840	229	93.312	213.684	15.3155
MITE_4848	229	96.856	221.8	7.19976
MITE_4861	227	96.2648	218.521	8.4789
MITE_4867	227	97.96	222.369	4.6308
MITE_4870	227	99.556	225.992	1.00788
MITE_4884	227	93.112	211.364	15.6358
MITE_4889	227	96.078	218.097	8.90294
MITE_4896	227	87.805	199.317	27.6826
MITE_4901	226	99.259	224.325	1.67466
MITE_4905	226	90.84	205.298	20.7016
MITE_4922	225	94.1811	211.907	13.0925
MITE_4930	225	86.0583	193.631	31.3689
MITE_4938	224	94.32	211.277	12.7232
MITE_4951	224	85.418	191.336	32.6637
MITE_4956	223	84.507	188.451	34.5494
MITE_4963	221	97.176	214.759	6.24104
MITE_4991	221	86.675	191.552	29.4483
MITE_4997	221	93.42	206.458	14.5418
MITE_5000	221	94.703	209.294	11.7064
MITE_5017	220	93.249	205.148	14.8522
MITE_5069	219	88.8397	194.559	24.4411
MITE_5110	219	94.03	205.926	13.0743
MITE_5115	219	94.9686	207.981	11.0188
MITE_5118	218	92.647	201.97	16.0295
MITE_5134	218	93.2545	203.295	14.7052
MITE_5179	217	94.2789	204.585	12.4148
MITE_5242	217	93.652	203.225	13.7752
MITE_5250	216	95.822	206.976	9.02448
MITE_5393	216	97.3581	210.293	5.7065
MITE_5414	216	89.253	192.786	23.2135
MITE_5420	215	95.827	206.028	8.97195
MITE_5448	215	94.311	202.769	12.2314
MITE_5453	215	93.9246	201.938	13.0621
MITE_5471	214	94.711	202.682	11.3185
MITE_5518	214	93.898	200.942	13.0583
MITE_5535	213	94.0822	200.395	12.6049
MITE_5542	213	95.163	202.697	10.3028
MITE_5717	212	86.0836	182.497	29.5028
MITE_5739	212	93.879	199.023	12.9765
MITE_5769	211	92.942	196.108	14.8924
MITE_5773	211	89.087	187.974	23.0264
MITE_5777	209	93.763	195.965	13.0354
MITE_5786	208	90.543	188.329	19.6706
MITE_5807	206	92.8558	191.283	14.7171
MITE_5815	205	94.868	194.479	10.5206
MITE_5847	205	92.842	190.326	14.6739
MITE_5911	205	94.691	194.117	10.8834
MITE_5940	204	89.82	183.233	20.7672
MITE_5948	202	93.239	188.343	13.6572
MITE_5986	202	95.089	192.08	9.92022
MITE_5998	202	88.7808	179.337	22.6628
MITE_6006	201	87.183	175.238	25.7622
MITE_6044	201	87.7896	176.457	24.5429
MITE_6052	201	84.3748	169.593	31.4067
MITE_6060	200	96.97	193.94	6.06
MITE_6080	200	91.188	182.376	17.624
MITE_6123	199	96.7155	192.464	6.53616
MITE_6219	199	96.026	191.092	7.90826
MITE_6282	199	94.164	187.386	11.6136
MITE_6355	199	90.285	179.667	19.3329
MITE_6364	199	88.136	175.391	23.6094
MITE_6387	199	95.878	190.797	8.20278
MITE_6432	198	94.42	186.952	11.0484
MITE_6466	198	94.984	188.068	9.93168
MITE_6478	198	92.0615	182.282	15.7182
MITE_6497	198	87.4	173.052	24.948
MITE_6508	197	94.2569	185.686	11.3139
MITE_6562	195	94.777	184.815	10.1849
MITE_6571	194	93.343	181.085	12.9146
MITE_6585	193	90.812	175.267	17.7328
MITE_6596	193	87.059	168.024	24.9761
MITE_6737	191	86.915	166.008	24.9923
MITE_6744	191	94.835	181.135	9.86515
MITE_6753	189	94.341	178.304	10.6955
MITE_6762	189	89.633	169.406	19.5936
MITE_6797	189	92.338	174.519	14.4812
MITE_6821	189	86.279	163.067	25.9327
MITE_6831	189	93.518	176.749	12.251
MITE_6839	188	86.2626	162.174	25.8263
MITE_6877	188	94.895	178.403	9.5974
MITE_6892	188	89.935	169.078	18.9222
MITE_6903	187	94.7847	177.247	9.75261
MITE_6909	187	94.8367	177.345	9.65537
MITE_6917	187	94.708	177.104	9.89604
MITE_6930	187	93.1257	174.145	12.8549
MITE_6943	187	94.658	177.01	9.98954
MITE_6950	187	95.466	178.521	8.47858
MITE_6989	187	94.4147	176.555	10.4445
MITE_6992	187	94.248	176.244	10.7563
MITE_6998	186	89.639	166.729	19.2715
MITE_7027	185	90.629	167.664	17.3363
MITE_7033	185	88.194	163.159	21.8411
MITE_7037	184	93.3465	171.758	12.2424
MITE_7059	181	89.546	162.078	18.9217
MITE_7068	181	90.9158	164.558	16.4424
MITE_7072	179	93.161	166.758	12.2418
MITE_7075	179	90.981	162.856	16.144
MITE_7088	179	94.979	170.012	8.98759
MITE_7101	178	90.354	160.83	17.1699
MITE_7109	178	84.853	151.038	26.9617
MITE_7147	175	89.656	156.898	18.102
MITE_7155	174	94.715	164.804	9.1959
MITE_7161	174	92.463	160.886	13.1144
MITE_7165	174	95.468	166.114	7.88568
MITE_7220	173	97.5478	168.758	4.24231
MITE_7250	172	87.437	150.392	21.6084
MITE_7258	172	86.7185	149.156	22.8442
MITE_7264	171	95.959	164.09	6.91011
MITE_7276	171	86.778	148.39	22.6096
MITE_7318	170	95.58	162.486	7.514
MITE_7323	170	93.361	158.714	11.2863
MITE_7336	170	89.033	151.356	18.6439
MITE_7353	170	96.849	164.643	5.3567
MITE_7359	169	83.893	141.779	27.2208
MITE_7362	169	93.109	157.354	11.6458
MITE_7375	168	86.521	145.355	22.6447
MITE_7378	168	91.3079	153.397	14.6027
MITE_7383	168	93.9448	157.827	10.1727
MITE_7389	167	92.7554	154.902	12.0985
MITE_7411	167	93.456	156.072	10.9285
MITE_7418	163	91.493	149.134	13.8664
MITE_7422	162	98.475	159.53	2.4705
MITE_7445	160	86.9345	139.095	20.9048
MITE_7451	159	89.2836	141.961	17.0391
MITE_7455	158	95.427	150.775	7.22534
MITE_7458	157	87.1506	136.826	20.1736
MITE_7462	156	97.2672	151.737	4.26317
MITE_7475	155	90.768	140.69	14.3096
MITE_7501	155	91.837	142.347	12.6526
MITE_7510	727	98.474	715.906	11.094
MITE_7505	155	89.404	138.576	16.4238
MITE_7520	154	95.0676	146.404	7.5959
MITE_7529	154	99.021	152.492	1.50766
MITE_7549	153	95.925	146.765	6.23475
MITE_7940	143	93.5703	133.806	9.19444
MITE_7990	140	90.105	126.147	13.853
MITE_8089	139	87.8665	122.134	16.8656
MITE_8121	139	94.5669	131.448	7.55201
MITE_8205	138	94.794	130.816	7.18428
MITE_8375	137	99.1958	135.898	1.1017
MITE_8429	134	96.6943	129.57	4.42968
MITE_8530	132	90.381	119.303	12.6971
MITE_8657	130	87.158	113.305	16.6946
MITE_8757	127	93.348	118.552	8.44804
MITE_8774	122	95.6674	116.714	5.28578
MITE_8860	118	90.065	106.277	11.7233
MITE_9051	110	90.686	99.7546	10.2454
MITE_9117	104	94.7298	98.519	5.48101
MITE_9193	100	96.3275	96.3275	3.67246
MITE_9209	89	83.1055	73.9639	15.0361
MITE_9453	696	94.233	655.862	40.1383
MITE_9533	678	92.0899	624.37	53.6305
MITE_9614	783	94.7545	741.928	41.0723
MITE_9692	636	96.6455	614.665	21.3346
MITE_9729	626	93.4784	585.175	40.825
MITE_9827	602	89.202	536.996	65.0042
MITE_9981	775	94.3219	730.994	44.0055
MITE_10020	564	97.0315	547.258	16.7423
MITE_10087	554	88.685	491.315	62.6851
MITE_10175	545	94.6902	516.062	28.9382
MITE_10254	541	84.5375	457.348	83.6523
MITE_10369	530	91.6348	485.664	44.3358
MITE_10473	526	85.388	449.141	76.8593
MITE_10500	519	92.8074	481.671	37.3295
MITE_10609	503	83.83	421.665	81.3351
MITE_10640	501	97.4644	488.297	12.7034
MITE_10776	486	92.6097	450.083	35.9169
MITE_10866	481	91.4118	439.691	41.3092
MITE_11090	479	90.9753	435.772	43.2284
MITE_11104	477	89.8669	428.665	48.3347
MITE_11171	471	91.9992	433.316	37.6838
MITE_11199	469	91.668	429.923	39.0771
MITE_11253	467	91.444	427.043	39.9565
MITE_11328	464	90.43	419.595	44.4048
MITE_11406	459	94.354	433.085	25.9151
MITE_11462	458	89.36	409.269	48.7312
MITE_11590	452	91.535	413.738	38.2618
MITE_11619	450	93.904	422.568	27.432
MITE_11739	447	95.777	428.123	18.8768
MITE_11782	445	92.816	413.031	31.9688
MITE_11806	444	91.685	407.081	36.9186
MITE_12021	442	95.129	420.47	21.5298
MITE_12111	442	92.092	407.046	34.9535
MITE_12161	441	90.2	397.782	43.218
MITE_12180	440	90.123	396.541	43.4588
MITE_12472	439	88.7349	389.546	49.4538
MITE_12488	437	93.3321	407.861	29.1386
MITE_12506	436	95.0118	414.251	21.7487
MITE_12571	435	91.4356	397.745	37.2551
MITE_12643	434	91.169	395.673	38.3265
